# Supplementary material for: Novel Anti-Inflammatory Bioactive Peptide Derived from Yak Bone Collagen Alleviates the Skin Inflammation of Mice by Inhibiting the NF-κB Signaling Pathway and Modulating Skin Microbiota
Source: Foods. 2025 Dec 10;14(24):4238. doi: 10.3390/foods14244238 (PMC12732001; doi:10.3390/foods14244238)
Supplement: Supplementary file 1 [file foods-14-04238-s001.zip]

Archive with 1 entries (1 files):
- foods-3980833-supplementary.pdf
